# Supplementary material for: An optimized protocol to assess SUMOylation in the plant Capsella rubella using two-component DEX-inducible transformants
Source: STAR Protoc. 2022 Feb 26;3(1):101197. doi: 10.1016/j.xpro.2022.101197 (PMC8885766; doi:10.1016/j.xpro.2022.101197)
Supplement: Table S2. Golden-gate cloning reaction set-up table, related to “Construction of two-component DEX-inducible plasmids (pLhGR)” steps 4, 7, and 10 [file mmc2.xlsx]

## Sheet: Sheet1
Supplemental Table S2. Golden-gate cloning reaction set-up table
L0 Reaction	Vol (µL)	W (ng)	Conc (ng/µL)	MW (bp)
pICSL01005	0.5	100	200	2845
PCR Products	1.21148	36.3445	30	517
BpiI	1
T4 Ligase	1
10X Bpi buffer with BSA	1.5
T4 Ligation Buffer (10X)	1.5
Water (up to 15µL)	8.28852
L1 Reaction	Vol (µL)	Weight (ng)	Concentration (ng/µL)	Molecular Weight (bp)
pICH47751	0.5	100	200	4968
pICSL12013	0.507448	101.49	200	2521
pICSL01005-CrIND	0.676731	135.346	200	3362
pICSL50007	0.92622	185.244	200	2335
pICH44300	0.550725	110.145	200	2736
BpiI-Thermo	1
10X Bpi buffer with BSA	1.5
Ligase T4 Buffer 10X	1.5
Ligase T4	1
Water (QSP)	6.83888
L2 Reaction	Vol (µL)	Weight (ng)	Concentration (ng/µL)	Molecular Weight (bp)
pAGM4723	0.5	100	200	12948
pICH11041	0.570127	114.025	200	7382
pICH47742-Bar	0.410179	82.0358	200	5311
pICH47751-CrIND	0.481928	96.3855	200	6240
pICH41766	0.256256	51.2512	200	3318
BpiI-Thermo	1
10X Bpi buffer with BSA	1.5
Ligase T4 Buffer 10X	1.5
Ligase T4	1
Water (QSP)	7.78151
